# Supplementary material for: Prognostic Value of Plasma Epstein-Barr Virus DNA Levels Pre- and Post-Neoadjuvant Chemotherapy in Patients With Nasopharyngeal Carcinoma
Source: Front Oncol. 2021 Sep 16;11:714433. doi: 10.3389/fonc.2021.714433 (PMC8543894; doi:10.3389/fonc.2021.714433)
Supplement: Supplementary file 7 [file DataSheet_1.xlsx]

## Sheet: data
Num	gender	age	somking	Alcohol	WBC	N	L	PLT	HGB(g/L)	Stage	LDH	Pre-NACT	Post-NACT	Post-RT	Post-treatment	OS/month	death	PFS/month	PFS
1	Male	42	NO	Yes	7.73	4.13	2.99	298	141	IVa	131	>400.00	>400.00	>400.00	<400.00	57.5667	0	28.8333	1
2	Female	18	NO	NO	3.04	2.14	0.47	156	110	III	79	>400.00		<400.00	<400.0	58.2	0	58.2	0
3	Male	48	NO	NO	15.2	13.53	0.72	171	115	III	215	>400.00		>400.00	>400.00	57.3333	0	57.3333	0
4	Male	16	NO	NO	9.77	7.03	1.99	321	141	IVa	146	<400.00	>400.00		<400.0	62.6333	0	62.6333	0
5	Male	64	NO	NO	6.84	4.92	0.95	259	95	IVb	370	>400.00	>400.00	>400.00	>400.00	57.7333	0	10.1333	1
6	Male	45	NO	NO	2.72	1.85	0.58	127	149	IVa	155	>400.00	>400.00	>400.00	>400.00	62.3667	0	62.3667	0
7	Male	60	Yes	Yes	5.98	3.15	2.23	231	148	IVa	136	>400.00	>400.00	>400.00	>400.00	64.8667	0	64.8667	0
8	Female	40	NO	NO	5.98	4.72	0.89	345	93	III	155			>400.00	>400.00	27.6667	1	14.5333	1
9	Male	47	Yes	NO	8.94	6.38	1.73	212	135	III	223			>400.00	>400.00	16.9667	1	0.0333333	1
10	Male	50	NO	NO	3.15	1.68	1.23	271	135	IVa	138			<400.00	>400.00	38.1333	1	38.1333	1
11	Male	52	Yes	NO	8.1	5.16	2.24	188	130	IVa	116	>400.00	>400.00	<400.00	＜400.00	46.6333	1	25.5	1
12	Male	12	NO	NO	8	5.49	1.84	422	110	IVa	201	<400.00	<400.00			9.43333	1	3.23333	1
13	Male	45	Yes	Yes	7.37	4.74	1.94	178	132	III	111	>400.00	>400.00		>400.00	27.1333	1	18.4333	1
14	Male	50	Yes	Yes	10.81	7.47	2.24	259	112	III	121	<400.00	<400.00	<400.00	<400.00	56.1667	0	18.2	1
15	Male	51	Yes	Yes	7.23	4.27	2.13	258	146	III	185				<400.00	60.8	0	60.8	0
16	Female	45	NO	NO	4.56	3.23	1.12	181	136	III	142	<400.00	<400.00	<400.00	<400.00	58.9	0	58.9	0
17	Male	60	Yes	Yes	6.9	5.31	1.47	117	130	IVa	169	>400.00		<400.00		44.3667	1	30.9333	1
18	Female	31	NO	NO	7.99	5.13	2.14	314	135	III	178	>400.00	<400.00	<400.00	<400.00	55.6333	0	55.6333	0
19	Female	37	NO	NO	1.52	0.62	0.87	90	92	III	56	>400.00	<400.00			54.9667	0	54.9667	0
20	Male	41	NO	NO	15.5	13.71	1.68	127	135	IVa	87	>400.00	<400.00	>400.00	>400.00	54.3	0	15.4333	1
21	Female	26	NO	NO	2.7	1.98	0.66	119	119	II	148	>400.00	<400.00	>400.00		54.2333	0	54.2333	0
22	Male	45	Yes	Yes	2.92	1.5	0.95	224	138	III	93	<400.00	<400.00	<400.00	>400.00	53.9333	0	53.9333	0
23	Male	32	NO	NO	6.35	5.11	1.08	210	132	III	143	>400.00	<400.00	<400.00	>400.00	39.5667	1	20.1	1
24	Male	63	Yes	NO	6.55	3.88	1.57	191	130	IVa	95	>400.00		<400.00	>400.00	39.3667	1	21.4667	1
25	Male	43	Yes	Yes	7.98	5.56	1.73	292	143	III	109	<400.00	<400.00	<400.00	<400.00	54.1333	0	54.1333	0
26	Male	48	Yes	Yes	8.21	5.65	2.49	275	136	III	127			<400.00	<400.00	66.9667	0	66.9667	0
27	Male	52	Yes	NO	9.07	5.58	2.61	291	149	III	198	<400.00	<400.00	<400.00	<400.00	51.2	0	51.2	0
28	Female	39	NO	NO	3.54	2.11	1.16	147	120	II	142	<400.00	<400.00		<400.00	51.3667	0	51.3667	0
29	Male	42	Yes	Yes	7.73	5.89	1.46	222	138	III	174	>400.00	<400.00		<400.00	51.0333	0	51.0333	0
30	Male	47	Yes	Yes	9.05	6.38	1.78	250	127	III	226	>400.00	<400.00	>400.00	>400.00	50.8	0	50.8	0
31	Male	49	Yes	Yes	7.17	5.29	1.39	264	151	IVa	155	>400.00			<400.00	50.3333	0	22.2333	1
32	Female	50	NO	NO	6.04	4.19	1.36	265	135	Iva	107	<400.00	<400.00	>400.00	<400.00	14.8333	1	9.83333	1
33	Male	47	NO	NO	5.42	3.05	1.88	210	159	III	147	>400.00		<400.00	<400.00	50.5667	0	50.5667	0
34	Male	29	Yes	Yes	4.3	2.16	1.53	186	146	III	139	<400.00	<400.00	<400.00	<400.00	49.4333	0	49.4333	0
35	Female	37	NO	NO	4.65	3.05	1.19	225	93	IVb	105	<400.00	<400.00	<400.00	<400.00	49.5667	0	49.5667	0
36	Male	64	Yes	NO	8.5	6.43	1.53	255	138	IVb	177	<400.00	<400.00	<400.00	<400.00	49	0	49	0
37	Male	38	NO	Yes	5.97	2.63	2.79	220	155	III	151	>400.00	>400.00	>400.00	>400.00	48.9	0	48.9	0
38	Male	53	Yes	NO	8.4	5.58	2.14	270	155	III	208	>400.00			>400.00	48.5333	0	48.5333	0
39	Male	50	Yes	NO	7.24	4.85	1.59	299	145	III	324	<400.00		>400.00	>400.00	47.4333	0	21.9667	1
40	Male	52	NO	NO	5.92	3.3	2.01	295	148	IVa	106	<400.00	<400.00	<400.00	>400.00	47.3333	0	21.7333	1
41	Female	56	NO	NO	8.82	7.83	0.8	146	118	IVb	167	>400.00	<400.00	>400.00	<400.00	28.3667	1	15.0333	1
42	Female	44	NO	NO	7.82	5.1	2.13	347	97	III	114	<400.00	<400.00	<400.00	<400.00	46.9667	0	46.9667	0
43	Male	47	Yes	Yes	8.82	5.72	1.92	295	139	III	143	<400.00	<400.00		<400.00	46.7667	0	46.7667	0
44	Male	31	Yes	Yes	10.92	7.38	2.57	192	155	IVa	119	>400.00	<400.00	<400.00	<400.00	46.6333	0	46.6333	0
45	Male	62	Yes	NO	5.63	3.03	1.88	176	147	III	158	>400.00	>400.00		>400.00	46.3333	0	46.3333	0
46	Male	51	Yes	NO	10.02	6.51	2.65	178	136	II	170	>400.00	>400.00	>400.00	<400.00	46.7667	0	46.7667	0
47	Male	62	Yes	Yes	6.57	5.19	0.92	213	131	II	350	<400.00	<400.00		<400.00	46.2667	0	46.2667	0
48	Female	48	NO	NO	5.58	2.9	2.19	250	128	III	179	<400.00	<400.00	<400.00	<400.00	46.4333	0	46.4333	0
49	Male	36	NO	Yes	6.71	4.14	1.93	180	148	IVa	130	>400.00	<400.00	<400.00	<400.00	45.6667	0	45.6667	0
50	Male	55	Yes	NO	7.5	5.1	1.94	259	157	II	134	<400.00	>400.00	<400.00	<400.00	45.8333	0	45.8333	0
51	Female	60	NO	NO	5.15	2.97	1.45	228	121	II	145	<400.00	>400.00	>400.00	>400.00	45.4	0	45.4	0
52	Male	63	Yes	Yes	5.07	2.74	1.66	211	137	II	91	<400.00	<400.00		>400.00	45.5667	0	45.5667	0
53	Female	66	NO	NO	5.17	3.19	1.56	215	99	IVb	108	<400.00	<400.00		<400.00	44.9667	0	44.9667	0
54	Male	44	NO	NO	3.52	1.35	1.75	131	143	IVb	245	>400.00	<400.00	<400.00	<400.00	45	0	23.6	1
55	Male	31	NO	Yes	8.3	7.19	0.97	309	143	IVa	421	<400.00	<400.00	<400.00	<400.00	44.6667	0	44.6667	0
56	Male	45	Yes	Yes	7.6	4.71	2.41	279	156	III	140	>400.00	<400.00	>400.00	<400.00	44.4	0	44.4	0
57	Male	33	Yes	Yes	6.87	4.6	1.88	229	122	IVa	93	<400.00		<400.00	<400.00	33.3667	1	14.9	1
58	Male	59	NO	NO	3.64	1.3	2.01	137	149	IVb	110	>400.00	>400.00	>400.00	<400.00	44	0	44	0
59	Male	34	NO	NO	6.08	4.39	1.15	206	123	IVb	188	<400.00			<400.00	27.1667	1	12.5667	1
60	Male	47	NO	Yes	5.52	2.68	1.97	265	153	II	124	<400.00	<400.00	<400.00	<400.00	43.4667	0	43.4667	0
61	Male	44	NO	NO	4.99	4.05	0.66	192	150	II	168	>400.00	<400.00	<400.00	<400.00	43.3333	0	43.3333	0
62	Male	46	NO	NO	6.01	4.09	1	156	130	IVa	575	>400.00		<400.00	>400.00	22.6667	1	10.4667	1
63	Male	60	Yes	NO	5.4	3.64	1.2	165	153	IVa	214	>400.00	>400.00		>400.00	42.8333	0	11.8667	1
64	Male	47	Yes	Yes	7.27	4.81	1.78	287	140	IVa	130		<400.00	<400.00	<400.00	42.8667	0	42.8667	0
65	Male	43	Yes	Yes	6.29	3.71	1.61	227	149	IVa	191	>400.00		<400.00	<400.00	34.9667	1	20.5333	1
66	Male	67	Yes	NO	5.55	2.82	2.21	184	141	III	163		>400.00	>400.00	>400.00	44.2	0	44.2	0
67	Male	57	Yes	Yes	6.84	4.3	1.85	194	125	IVa	158			>400.00	>400.00	42.5	0	42.5	0
68	Male	63	Yes	Yes	6.48	4.31	1.48	283	132	III	183	<400.00	>400.00		>400.00	40.1333	0	17.8667	1
69	Male	72	NO	NO	4.73	2.57	1.5	201	127	III	209	>400.00		<400.00	<400.00	39.6667	0	39.6667	0
70	Female	48	NO	NO	4.96	3.05	1.31	153	126	III	224	<400.00	<400.00	>400.00	>400.00	39.9	0	39.9	0
71	Male	59	Yes	Yes	7.53	5.2	1.66	157	139	III	264	<400.00	<400.00	<400.00	<400.00	46	0	46	0
72	Male	36	Yes	NO	6.2	3.94	1.85	235	133	III	164	<400.00	<400.00		<400.00	39.5333	0	39.5333	0
73	Male	43	Yes	Yes	7.63	4.1	2.36	267	139	IVa	156	>400.00	>400.00			38.7333	0	38.7333	0
74	Male	76	NO	NO	2.36	1.14	0.76	186	116	IVa	289		>400.00	>400.00	>400.00	42.4	0	39.1	1
75	Male	50	Yes	Yes	5.29	3.11	1.35	169	141	IVa	153	>400.00			>400.00	38.1	0	38.1	0
76	Male	17	NO	NO	15.47	12.61	1.69	349	156	IVa	231	<400.00	<400.00	<400.00	<400.00	38.8333	0	38.8333	0
77	Male	45	Yes	Yes	9.18	5.91	2.5	407	142	III	184	<400.00	<400.00	<400.00	<400.00	38.8667	0	38.8667	0
78	Male	55	Yes	NO	5.9	3.6	1.68	173	167	III	135	<400.00	<400.00	>400.00	<400.00	38.4333	0	38.4333	0
79	Male	48	Yes	NO	7.61	4.81	1.94	216	151	IVa	190	<400.00	<400.00	<400.00		38.7	0	38.7	0
80	Male	50	Yes	NO	5.85	3.9	1.38	192	131	III	170	<400.00	<400.00		>400.00	48.5	0	48.5	0
81	Female	45	NO	NO	9.04	6.83	1.67	260	121	III	139	>400.00	<400.00	<400.00	>400.00	36.9	0	36.9	0
82	Male	54	Yes	Yes	4.37	2.29	1.59	137	137	III	238	>400.00	<400.00	<400.00	<400.00	36.5667	0	36.5667	0
83	Female	58	NO	NO	7.27	5.4	1.42	250	132	III	151	<400.00	<400.00	<400.00		36.2	0	36.2	0
84	Male	30	Yes	Yes	9.6	6.12	2.64	336	119	IVa	217	>400.00		<400.00	>400.00	10.6667	1	8.76667	1
85	Female	62	NO	NO	4.54	2.58	1.3	220	119	II	143	<400.00	>400.00	>400.00	>400.00	34.6333	0	34.6	1
86	Male	50	NO	Yes	7.56	5.58	1.38	273	129	IVb	160	<400.00	<400.00	>400.00	>400.00	34.2	0	34.2	0
87	Male	55	Yes	NO	3.44	1.67	1.36	98	135	I	110	<400.00		<400.00	<400.00	34.4667	0	34.4667	0
88	Male	30	Yes	Yes	8.62	5.56	2.33	260	149	IVa	179	<400.00	<400.00	<400.00	<400.00	34.1667	0	34.1667	0
89	Female	38	NO	NO	6.14	4.67	1.2	313	113	IVa	184	<400.00	>400.00		>400.00	33.8333	0	33.8333	0
90	Female	32	NO	NO	8.11	4.85	2.56	241	120	IVa	99	<400.00		<400.00	<400.00	33.4667	0	33.4667	0
91	Male	59	Yes	Yes	4.83	3.63	0.97	158	124	IVb	154	<400.00	<400.00			33.4667	0	33.4667	0
92	Male	49	Yes	NO	8.68	6.44	1	262	151	IVa	150	<400.00	<400.00	<400.00	<400.00	33.5	0	33.5	0
93	Male	47	Yes	NO	5.64	2.8	2.22	184	141	II	122	<400.00	<400.00	>400.00	>400.00	33.6667	0	33.6667	0
94	Female	49	NO	NO	6.06	4.11	1.4	215	130	III	132	<400.00	<400.00	<400.00	>400.00	32.7333	0	32.7333	0
95	Male	45	NO	NO	5.25	3.19	1.13	163	145	III	157	<400.00	<400.00	<400.00	<400.00	32.8333	0	32.8333	0
96	Male	44	Yes	Yes	6.29	4.13	1.23	236	105	IVb	196	<400.00	<400.00			3.8	1	0.0333333	1
97	Female	41	NO	NO	5.26	3.17	1.6	158	135	II	135	<400.00	>400.00		>400.00	33.1667	0	33.1667	0
98	Female	43	NO	NO	4.32	2.53	1.38	194	148	III	115	<400.00	<400.00		<400.00	32.3667	0	32.3667	0
99	Female	44	NO	NO	4.47	2.73	1.19	247	112	IVa	126	<400.00	<400.00	>400.00	>400.00	33.2333	0	33.2333	0
100	Female	33	NO	NO	4.95	2.72	1.81	235	120	IVa	161	<400.00	>400.00		>400.00	32.5667	0	8.6	1
101	Male	53	Yes	NO	4.99	3.62	1.04	222	148	IVa	131	<400.00	<400.00	<400.00	<400.00	32.3	0	32.3	0
102	Male	55	Yes	Yes	4.17	2.09	1.61	207	156	IVa	138	<400.00	<400.00		>400.00	32.8333	0	32.8333	0
103	Female	24	NO	NO	13	9.35	2.49	274	116	IVa	299	>400.00	>400.00	<400.00		31.6333	0	8	1
104	Male	46	NO	NO	9.19	6.53	1.69	180	136	III	190	<400.00	<400.00	<400.00	<400.00	32.8333	0	32.8333	0
105	Male	39	Yes	NO	4.52	2.67	1.45	129	142	III	157	<400.00	<400.00	<400.00	<400.00	31.4	0	31.4	0
106	Male	48	Yes	NO	6.36	3.8	1.93	201	146	II	159	<400.00	<400.00	>400.00	>400.00	31.3333	0	31.3333	0
107	Female	46	NO	NO	6.3	4.5	1.22	208	131	III	223	<400.00	<400.00			31.5333	0	26.1333	1
108	Male	16	NO	NO	13.16	9.54	2.62	257	161	IVa	236	<400.00	<400.00			31.1333	0	31.1333	0
109	Male	51	Yes	Yes	6.09	3.85	1.6	346	137	II	175	<400.00	<400.00			30.3667	0	30.3667	0
110	Male	60	NO	NO	6.97	5.38	1.08	163	110	IVa	157	<400.00	<400.00	>400.00	>400.00	91.6333	0	91.6333	0
111	Female	52	NO	NO	4.49	3.05	1.08	202	123	III	128	<400.00	<400.00	<400.00	<400.00	30	0	30	0
112	Male	44	NO	NO	8.84	5.59	2.68	193	155	II	131	<400.00	>400.00			29.9	0	29.9	0
113	Female	43	NO	NO	5.34	3.4	1.49	191	108	III	166	<400.00	<400.00	>400.00		29.2667	1	7.3	1
114	Male	59	NO	NO	3.4	1.76	1.25	156	131	III	232	<400.00	<400.00			29.5	0	15.9667	1
115	Male	28	Yes	Yes	5.66	2.88	1.86	190	155	IVa	175	<400.00	<400.00			30.8	0	30.8	0
116	Male	52	NO	NO	5.11	3.25	1.41	210	135	II	147	<400.00	<400.00	<400.00	>400.00	28.7333	0	28.7333	0
117	Male	69	NO	Yes	6.49	4.36	1.41	357	120	III	130	>400.00		<400.00	>400.00	28.7333	0	28.7333	0
118	Male	52	NO	NO	4.22	2.15	1.53	164	116	III	137	<400.00	<400.00	<400.00	<400.00	28.3	0	28.3	0
119	Male	27	Yes	Yes	6.13	2.91	2.39	187	158	II	172	<400.00			<400.00	28.7333	0	28.7333	0
120	Male	71	NO	NO	4.61	2.7	1.17	168	108	III	235	<400.00		>400.00	<400.00	24.5	1	0.166667	1
121	Female	35	NO	NO	5.03	3.58	1.08	169	119	III	135	<400.00	<400.00		<400.00	28.7333	0	28.7333	0
122	Male	39	NO	NO	4.82	3.12	1.05	194	150	III	156	<400.00	<400.00		<400.00	27.7667	0	27.7667	0
123	Male	57	NO	NO	6.16	3.41	1.85	328	150	II	215	<400.00	<400.00	<400.00	<400.00	26.7	0	26.7	0
124	Male	41	Yes	Yes	6.59	3.51	2.3	269	145	II	131	<400.00	<400.00			26.9333	0	26.9333	0
125	Male	60	NO	NO	8.92	5.33	2.6	255	158	III	173	>400.00	<400.00	>400.00	>400.00	26.3	0	26.3	0
126	Male	50	NO	Yes	8.9	5.87	2.47	226	139	IVa	174	>400.00	<400.00	>400.00	>400.00	26.4	0	26.4	0
127	Male	59	Yes	Yes	5.76	3.25	1.89	237	136	IVa	153	>400.00	>400.00	>400.00	>400.00	15.3333	1	11.6333	1
128	Male	62	Yes	Yes	6.52	3.98	1.82	198	146	II	167	>400.00	>400.00	<400.00	<400.00	15.6	1	5.73333	1
129	Male	44	Yes	Yes	4.63	3.39	1.11	208	135	IVa	151	>400.00	<400.00	<400.00	<400.00	25.9667	0	25.9667	0
130	Female	50	NO	NO	4.1	2.2	1.5	128	122	III	139	<400.00	<400.00	>400.00		25.9333	0	25.9333	0
131	Male	33	NO	NO	8.88	5.52	2.77	270	150	III	186	<400.00	<400.00	>400.00	>400.00	39.9	0	39.9	0
132	Male	49	NO	NO	5.96	3.62	2	267	142	III	166	<400.00	>400.00	>400.00	>400.00	26.7	0	26.7	0
133	Male	46	NO	NO	6.1	4.1	1.4	185	133	III	154	>400.00	>400.00	<400.00	>400.00	31.8	0	6.03333	1
134	Male	48	NO	Yes	2.77	1.95	0.42	177	129	IVb	249	>400.00	>400.00	>400.00	>400.00	14.4667	1	10.0333	1
135	Male	43	NO	Yes	5.5	3.1	1.7	186	155	IVb	220	>400.00	<400.00			22.1667	0	19.8333	1
136	Male	16	NO	NO	8.41	6.38	1.35	272	138	III	172	<400.00	<400.00	<400.00	<400.00	21.4333	0	21.4333	0
137	Female	50	NO	NO	5.08	3.59	1.2	357	114	III	153	>400.00	<400.00			21.0667	0	21.0667	0
138	Female	22	NO	NO	4.95	2.17	2.3	320	117	IVa	142	>400.00	<400.00			21.5667	0	21.5667	0
139	Female	42	NO	NO	5.43	3.84	1.23	174	130	III	131	>400.00	<400.00	<400.00		25.1333	0	25.1333	0
140	Male	48	Yes	Yes	4.16	1.95	1.71	139	129	III	132	>400.00	>400.00	>400.00	>400.00	20.5	0	20.5	0
141	Male	52	Yes	Yes	5.84	4.34	0.98	234	133	IVa	191	>400.00	>400.00			20.0667	1	11.6667	1
142	Male	27	Yes	NO	3.81	2.42	0.98	166	136	IVb	205	>400.00	>400.00	<400.00	<400.00	11.4667	1	6.93333	1
143	Male	50	NO	NO	3.58	1.73	1.39	179	138	III	151	<400.00	>400.00	<400.00	<400.00	19.9667	0	19.9667	0
144	Male	45	Yes	NO	7.6	6.72	0.72	181	141	III	180	>400.00	>400.00	<400.00		19.9	0	19.9	0
145	Male	51	Yes	Yes	5.61	3.02	2.08	308	154	IVa	148	>400.00	<400.00	>400.00	>400.00	20.0667	0	20.0667	0
146	Male	44	Yes	Yes	4.07	2.66	1.08	245	151	IVa	123	>400.00	>400.00	>400.00	<400.00	19.9333	0	19.9333	0
147	Female	48	NO	NO	6.72	4.57	1.72	327	141	IVa	246	<400.00	>400.00	>400.00	<400.00	10.1333	1	4.16667	1
148	Male	42	Yes	NO	9.17	6.43	1.99	214	160	IVa	176	>400.00	>400.00	>400.00		19.3	0	13.1333	1
149	Female	60	NO	NO	7.43	4.91	2.19	228	131	IVa	379	>400.00	>400.00	>400.00		19.7	0	19.7	0
150	Male	48	NO	NO	4.13	2.74	1.1	223	144	III	131	<400.00	<400.00	<400.00	<400.00	18.8333	0	18.8333	0
151	Male	50	NO	NO	5.87	3.87	1.57	353	146	III	321	>400.00	<400.00	<400.00		19.0667	0	19.0667	0
152	Female	44	NO	NO	4.16	2.25	1.49	231	142	III	182	<400.00	<400.00	<400.00		19.7	0	19.7	0
153	Male	56	NO	Yes	5.87	3.82	1.35	288	121	IVa	136	>400.00	<400.00			18.9667	0	18.9667	0
154	Male	55	Yes	Yes	5.25	3.21	1.62	225	157	IVa	261	>400.00	>400.00	>400.00		11.2333	1	7.36667	1
155	Male	57	Yes	NO	5.32	2.78	1.95	180	139	III	143	<400.00	<400.00	<400.00	<400.00	17.5	0	17.5	0
156	Male	45	NO	NO	9.92	6.71	2.23	241	154	IVa	166	>400.00	<400.00			17.1667	0	17.1667	0
157	Male	46	NO	NO	3.22	2.05	0.93	127	154	III	196	<400.00	<400.00			16.4667	0	16.4667	0
158	Male	36	Yes	NO	5.18	2.99	1.68	146	145	II	101	<400.00	<400.00			15.1333	0	15.1333	0
159	Female	42	NO	NO	5.61	3.27	1.65	180	113	III	77	<400.00		>400.00		50.3667	0	50.3667	0
160	Female	50	NO	NO	3.57	1.86	1.07	230	140	IVa	96	<400.00				61.4333	0	61.4333	0
161	Female	41	NO	NO	4.19	2.01	1.71	180	115	III	99		>400.00			51.1667	0	51.1667	0
162	Male	58	NO	NO	4.44	2.69	0.93	164	127	IVa	108	>400.00	<400.00			47	0	47	0
163	Male	43	NO	Yes	6.36	4.35	1.19	150	153	III	117	<400.00				51.9333	0	51.9333	0
164	Female	28	NO	NO	9.56	5.68	2.98	252	133	IVa	121	>400.00	>400.00			45.6667	0	45.6667	0
165	Male	53	Yes	Yes	5.16	3.24	1.32	201	137	II	127		<400.00			46.6333	0	46.6333	0
166	Male	53	Yes	NO	5.2	3.25	1.19	223	143	IVa	130				<400.00	33.1667	1	15.6667	1
167	Male	24	Yes	Yes	5.37	4.29	1.01	229	137	III	131	<400.00	<400.00			32.0333	0	32.0333	0
168	Male	51	Yes	NO	6.67	4.65	1.41	387	147	III	132	>400.00				36.5	0	36.5	0
169	Male	55	Yes	Yes	6.85	4.54	1.83	186	128	IVa	133	<400.00	<400.00			30.8	0	30.8	0
170	Male	63	Yes	NO	3.82	3.03	0.33	123	130	III	134		>400.00			46.6	0	46.6	0
171	Male	45	Yes	NO	7.41	3.62	2.81	239	130	IVa	135		<400.00			31.7667	0	31.7667	0
172	Male	39	NO	NO	8.75	6.02	1.82	342	127	IVa	136	>400.00				44.7	0	12.2	1
173	Male	45	NO	NO	6.19	3.77	1.53	332	154	II	136	<400.00	<400.00			29.7667	0	29.7667	0
174	Male	51	NO	NO	6.96	3.52	2.47	215	162	II	137	<400.00	<400.00			32.6	0	32.6	0
175	Female	55	NO	NO	5.07	2.77	1.82	233	153	IVa	138	>400.00	>400.00			32.1333	0	32.1333	0
176	Male	36	NO	NO	3.69	2	1.24	157	131	III	142		<400.00			36.0333	0	36.0333	0
177	Male	33	Yes	Yes	5.76	3.76	1.51	168	132	II	142		<400.00			53.7667	0	53.7667	0
178	Male	52	NO	NO	9.28	6.45	2.02	522	136	IVa	144	<400.00			<400.00	37.3667	0	37.3667	0
179	Female	41	NO	NO	5.15	4.07	0.78	279	135	III	152		<400.00			61.9	0	61.9	0
180	Male	35	NO	NO	5.79	4.08	1.16	115	152	III	153	<400.00			<400.00	32.2667	0	32.2667	0
181	Male	46	Yes	NO	6.33	3.54	2.02	229	141	IVa	154	>400.00		<400.00		52.7	0	17.0667	1
182	Male	61	Yes	Yes	4.89	3.22	1.13	174	139	III	159	<400.00		>400.00		48.2333	0	48.2333	0
183	Female	44	NO	NO	3.45	2.24	0.94	173	115	III	162		>400.00			29	0	29	0
184	Male	61	Yes	Yes	6.13	3.73	1.46	214	149	II	169				>400.00	58.9333	0	58.9333	0
185	Male	10	NO	NO	10	7.03	2.03	325	112	IVa	170	<400.00	<400.00			35.1333	0	35.1333	0
186	Male	54	Yes	Yes	4.98	2.61	1.84	148	150	III	170	<400.00	<400.00			33	0	33	0
187	Male	48	NO	NO	4.95	2.59	1.39	149	138	III	172		<400.00	<400.00		30.8	0	30.8	0
188	Male	44	NO	Yes	7.54	5.43	1.3	320	140	IVa	172		<400.00			30.9333	0	30.9333	0
189	Male	51	Yes	Yes	7.99	4.42	2.7	369	148	III	172	>400.00	<400.00			29.3667	1	11.9	1
190	Male	63	Yes	NO	6.56	4.03	1.58	99	155	III	173	>400.00				56.9333	0	56.9333	0
191	Female	27	NO	NO	5.79	2.88	2.14	229	109	II	174	>400.00			<400.00	38.7667	0	38.7667	0
192	Male	30	Yes	NO	5.82	3.86	1.52	241	101	IVa	177	>400.00	>400.00			40.5333	1	16.5	1
193	Female	58	NO	NO	3.72	1.65	1.8	123	109	III	178				<400.00	71.0333	0	71.0333	0
194	Female	65	NO	NO	5.3	3.88	1.02	203	122	III	187				>400.00	67.9667	0	67.9667	0
195	Female	24	NO	NO	9.55	7.24	1.49	359	123	IVa	204				<400.00	70.6333	0	26.4333	1
196	Male	66	Yes	NO	4.97	2.82	1.14	227	134	IVa	205	>400.00	>400.00			38.3	0	38.3	0
197	Male	30	Yes	NO	12.19	9.35	2.16	396	156	IVa	210	<400.00	<400.00			40.6333	0	40.6333	0
198	Male	24	Yes	NO	8.53	5.86	2.08	266	143	IVb	224	<400.00				56.5333	0	56.5333	0
199	Male	54	NO	NO	7.89	5.59	1.84	196	162	III	233	<400.00	<400.00			39.9	0	39.9	0
200	Female	38	NO	NO	7.76	6.12	1.09	222	132	IVa	235		<400.00	>400.00		31.2	0	31.2	0
201	Male	28	Yes	NO	12.44	8.03	3.1	308	136	IVa	238	<400.00				33.3	0	33.3	0
202	Male	43	Yes	Yes	10.03	6.78	2.01	389	126	IVa	253	>400.00	>400.00			8	1	1	1
203	Male	54	Yes	Yes	4.61	2.34	1.5	200	158	II	259		>400.00			30.0667	0	30.0667	0
204	Male	56	Yes	NO	5.55	3.84	0.66	230	136	III	278	>400.00				73.5667	0	73.5667	0
205	Male	63	Yes	NO	6.55	3.88	1.57	191	130	IVa	295		>400.00		<400.00	39.3667	1	21.4667	1
206	Male	49	Yes	Yes	5.89	3.19	2.06	195	141	IVa	353		<400.00			46.4	0	20.1667	1
